# Supplementary material for: TGF-β1 Promotes Zika Virus Infection in Immortalized Human First-Trimester Trophoblasts via the Smad Pathway
Source: Cells. 2022 Sep 27;11(19):3026. doi: 10.3390/cells11193026 (PMC9562857; doi:10.3390/cells11193026)
Supplement: Supplementary file 1 [file cells-11-03026-s001.zip]

Archive with 1 entries (1 files):
- cells-1865304-supplementary.pdf
